# Supplementary material for: Population genomics and haplotype analysis in spelt and bread wheat identifies a gene regulating glume color
Source: Commun Biol. 2021 Mar 19;4:375. doi: 10.1038/s42003-021-01908-6 (PMC7979816; doi:10.1038/s42003-021-01908-6)
Supplement: Supplementary file 5 — Supplementary Data 2 [file 42003_2021_1908_MOESM5_ESM.xlsx]

## Sheet: Sheet1
Supplementary Data 2. Allele-specific Rg-B1 markers tested on 53 Central European spelt accessions.
Accession ID	Glume color	G11)	G21)	G31)	G41)	G51)	Rg-B1b_h12)	Rg-B1b_h2	Rg-B1b_h3
TRI 1786	Red	+	+	+	+	+	+		+
TRI16774	Red	+	+	+	+	+	+		+
TRI16901	Red	+	+	+	+	+	+		+
TRI16981	Red	+	+	+	+	+	+		+
TRI17780	White	+	+			+
TRI17781	White	+	+			+
TRI19334	White		+			+
TRI 27856	Red	+	+	+	+	+	+		+
TRI29594	Red	+	+	+	+	+	+		+
TS0001	Red	+	+	+	+	+		+	+
TS0002	Red	+	+	+	+	+		+	+
TS0003	White	+	+			+
TS0005	White	+
TS0006	White	+	+			+
TS0010	White		+			+
TS0013	White	+	+			+
TS0014	White	+	+
TS0021	White	+	+			+
TS0022	White	+	+
TS0023	White	+	+
TS0024	White		+			+
TS0027	White	+	+			+
TS0961	White	+	+			+
TS0963	Red	+	+	+	+	+	+		+
TS0964	White	+
TS0965	White	+
TS0977	not clear red	+	+
TS0979	White	+
TS0982	Red	+	+	+	+	+		+	+
TS0985	Red	+	+	+	+	+	+		+
TS0987	White	+	+			+
TS1016	White	+
TS1018	Red	+	+	+	+	+	+		+
TS1019	White	+
TS1020	White	+
TS1036	Red	+	+	+	+	+	+		+
TS1037	White	+	+			+
TS1042	Red	+	+	+	+	+	+		+
TS1044	White	+
TS1051	Red	+	+	+	+	+	+
TS1052	Red	+	+	+	+	+	+
TS1067	White	+	+			+
TS1070	White	+	+			+
TS1071	White	+	+			+
TS1074	Red	+	+	+	+	+		+	+
TS1079	Red	+	+	+	+	+	+
TS1089	White	+	+			+
TS1091	White	+
TS1092	Red	+	+	+	+	+	+
TS1096	Red	+	+	+	+	+	+		+
TS2117	White	+
TS2119	White	+
TS2144	Red	+	+	+	+	+	+		+
1)+ indicates presence of group-specific alleles.
2)Allele-specific markers that distinguish the three group 3 alleles Rg-B1b_h1, Rg-B1b_h2, and Rg-B1b_h3.
