# Supplementary material for: Population genomics and haplotype analysis in spelt and bread wheat identifies a gene regulating glume color
Source: Commun Biol. 2021 Mar 19;4:375. doi: 10.1038/s42003-021-01908-6 (PMC7979816; doi:10.1038/s42003-021-01908-6)
Supplement: Supplementary file 6 — Supplementary Data 3 [file 42003_2021_1908_MOESM6_ESM.xlsx]

## Sheet: Sheet1
Supplementary Data 3. Glume color and Rg-B1 marker tested on 96 bread wheat accessions of the Japanese wheat collection (JWC).
ID	Name	Status	Glume Color 20091)	Glume Color 20162)	Group 33)	Group 43)
JWC 01	AKAGAWA AKA	Landrace	3	3	+	+
JWC 02	SHIRO HADA	Unknown	1	2
JWC 03	DOUSON 1	Pure selected line	2	2
JWC 04	SAPPORO HARU KOMUGI	Breeders line	1	2
JWC 05	SOUSHUU 2	Pure selected line	3	4	+	+
JWC 06	SHISEN 1	Pure selected line	1	3	+	+
JWC 07	ZAIRAI FLUTZ	Landrace	3	3	+	+
JWC 08	NISHIMURA	Breeders line	1	1
JWC 09	SHIRASAYA	Unknown	2	1
JWC 10	FUKOKU	Breeders line	3	3	+	+
JWC 11	AKAGARA IBARAKI 1	Pure selected line	3	4	+	+
JWC 12	SHIRO SANJAKU	Unknown	3	4	+	+
JWC 13	AKA BORO 1	Pure selected line	3	1
JWC 14	NITTA WASE	Landrace	3	3	+	+
JWC 15	SUNEKIRI 15	Pure selected line	2	1
JWC 16	AKA BOUZU	Breeders line	3	4	+	+
JWC 17	HOSOGARA	Breeders line	1	1		+
JWC 18	SHIRO DARUMA	Breeders line	1	1
JWC 19	AKA DARUMA	Breeders line	3	3	+	+
JWC 20	WASE KOMUGI	Breeders line	1	1
JWC 21	AKA KOMUGI	Landrace	3	4	+	+
JWC 22	SHIBU SHIRAZU	Breeders line	3	3	+	+
JWC 23	KOSHIGUN ZAIRAISHU	Landrace	3	4	+	+
JWC 24	SHIRO CHABO	Unknown	1	1
JWC 25	SAKOBORE	Breeders line	3	4	+	+
JWC 26	SHIN CHUUNAGA	Pure selected line	3	3	+	+
JWC 27	HATAKEDA KOMUGI	Breeders line	3	3	+	+
JWC 28	YUUSHOUKI 347	Unknown	2	1
JWC 29	HIROSHIMA SHIPUREE	Unknown	1	1
JWC 30	MUBOU CHINKO	Breeders line	3	3	+	+
JWC 31	HIRAKI KOMUGI	Landrace	2	1
JWC 32	NAKA SOUSHUU	Unknown	3	3	+	+
JWC 33	HOUMAN	Unknown	3	3	+	+
JWC 34	SEKICHIKU 1	Pure selected line	3	3	+	+
JWC 35	ESHIMA SHINRIKI	Breeders line	3	3	+	+
JWC 36	IGA CHIKUGO	Unknown	3	3	+	+
JWC 37	SHIRO KOMUGI	Landrace	2	1
JWC 38	CHIKUZEN	Landrace	3	3	+	+
JWC 39	ICHIGOU HAYA KOMUGI	Pure selected line	3	3	+	+
JWC 40	SHIRO BUNBU	Breeders line	2	2
JWC 41	ASO ZAIRAI (YUUBOU KAPPU)	Landrace	3	3	+	+
JWC 42	SOTOME	Breeders line	1	2
JWC 43	SADA BOUZU	Landrace	1	2
JWC 44	NOBEOKABOUZU KOMUGI	Landrace	1	2	+	+
JWC 45	SAKIGAKE 1	Pure selected line	3	3	+	+
JWC 46	AKASABI SHIRAZU 1	Breeders line	1	3	+	+
JWC 47	HONKEI 275	Breeders line	1	3
JWC 48	HOKKAI 240	Breeders line	3	4	+	+
JWC 49	KOUNOSU 25	Breeders line	1	1
JWC 50	SAITAMA 27	Breeders line	1	1
JWC 51	KANTOU 107	Breeders line	2	1
JWC 52	IGA CHIKUGO OREGON	Breeders line	3	3	+	+
JWC 53	GOKUWASE 4-15	Breeders line	1	1
JWC 54	NORIN 1	Breeders line	1	1
JWC 55	HARUMAKI NORIN 3	Breeders line	1	2
JWC 56	NORIN 9	Breeders line	3	3	+	+
JWC 57	NORIN 10	Breeders line	2	2		+
JWC 58	NORIN 16	Breeders line	1	2
JWC 59	NORIN 26	Breeders line	1	1
JWC 60	NORIN 27	Breeders line	3	4	+	+
JWC 61	NORIN 39	Breeders line	1	1
JWC 62	KOUSHITSU NORIN 42	Breeders line	2	1
JWC 63	NORIN 50	Breeders line	3	4	+	+
JWC 64	NORIN 53	Breeders line	3	3	+	+
JWC 65	NORIN 55	Breeders line	3	4	+	+
JWC 66	NORIN 61	Breeders line	3	4	+	+
JWC 67	NORIN 67	Breeders line	2	1		+
JWC 68	HARUMAKI NORIN 75	Breeders line	1	1		+
JWC 69	HOKUEI	Breeders line	1	3	+	+
JWC 70	MUKA KOMUGI	Breeders line	3	3	+	+
JWC 71	HOROSHIRI KOMUGI	Breeders line	2	2		+
JWC 72	TAKUNE KOMUGI	Breeders line	3	4	+	+
JWC 73	HARUHIKARI	Breeders line	1	1		+
JWC 74	AOBA KOMUGI	Breeders line	1	2		+
JWC 75	HITSUMI KOMUGI	Breeders line	1	1
JWC 76	FURUTSU MASARI	Breeders line	3	2	+	+
JWC 77	YUKICHABO	Breeders line	1	2
JWC 78	HIKARI KOMUGI	Breeders line	1	1
JWC 79	FUKUHO KOMUGI	Breeders line	3	3	+	+
JWC 80	FUKUWASE KOMUGI	Breeders line	3	3	+	+
JWC 81	ABUKUMA WASE	Breeders line	1	2
JWC 82	HOKUSHIN	Breeders line	1	1
JWC 83	CHIHOKU KOMUGI	Breeders line	2	1
JWC 84	HARUYUTAKA	Breeders line	1	2
JWC 85	NANBU KOMUGI	Breeders line	3	4	+	+
JWC 86	KITAKAMI KOMUGI	Breeders line	1	2
JWC 87	SHIRANE KOMUGI	Breeders line	3	3	+	+
JWC 88	BANDOU WASE	Breeders line	3	3	+	+
JWC 89	SHIROGANE KOMUGI	Breeders line	1	1
JWC 90	CHIKUGOIZUMI	Breeders line	2	2
JWC 91	NORIN 20	Breeders line	3	3	+	+
JWC 92	FUJIMI KOMUGI	Breeders line	2	1
JWC 93	SHIRASAGI KOMUGI	Breeders line	1	1
JWC 94	JUNREI KOMUGI	Breeders line	3	3	+	+
JWC 95	HACHIMAN KOMUGI	Breeders line	1	1		+
JWC 96	CHINESE SPRING	Standard line	1	1
1)Glume color in 2009 at a field site in Tsukuba, Japan: score 1 (pale) - 3 (dark), from Kojima et al. (Bull. NARO, Crop Sci., 1: 1-13, 2017).
2)Glume color in 2016 at a field site in Tsukuba, Japan: score 1 (pale) - 4 (dark)
3) + indicates presence of group-specific alleles.
