# Supplementary material for: Population genomics and haplotype analysis in spelt and bread wheat identifies a gene regulating glume color
Source: Commun Biol. 2021 Mar 19;4:375. doi: 10.1038/s42003-021-01908-6 (PMC7979816; doi:10.1038/s42003-021-01908-6)
Supplement: Supplementary file 7 — Supplementary Data 4 [file 42003_2021_1908_MOESM7_ESM.xlsx]

## Sheet: Sheet1
Supplementary Data 4. Marker – phenotype association in the TAM112 x Duster mapping population. Rg1 refers to the presence of the 334 bp amplicon specific for the functional Rg-B1 (group 3) alleles, while rg1 refers to absence of the 334 bp amplicon.
Line	Marker genotype	Glume phenotype
TAM112	Rg1	red
Duster	rg1	white
T2D_2	rg1	white
T2D_4	Rg1	red
T2D_6	rg1	white
T2D_9	Rg1	red
T2D_10	rg1	white
T2D_11	Rg1	red
T2D_12	Rg1	red
T2D_13	rg1	white
T2D_14	rg1	white
T2D_15	rg1	white
T2D_16	Rg1	red
T2D_17	rg1	white
T2D_18	Rg1	red
T2D_20	Rg1	red
T2D_21	rg1	white
T2D_22	Rg1	red
T2D_23	rg1	white
T2D_24	rg1	white
T2D_25	Rg1	red
T2D_27	rg1	white
T2D_28	Rg1	red
T2D_33	rg1	white
T2D_37	Rg1	red
T2D_40	Rg1	red
T2D_41	rg1	white
T2D_43	rg1	white
T2D_47	rg1	white
T2D_48	rg1	white
T2D_49	rg1	white
T2D_51	Rg1	red
T2D_52	rg1	white
T2D_54	Rg1	red
T2D_55	Rg1	red
T2D_60	Rg1	red
T2D_69	rg1	white
T2D_71	rg1	white
T2D_73	rg1	white
T2D_78	Rg1	red
T2D_85	Rg1	red
T2D_86	rg1	white
T2D_88	rg1	white
T2D_89	rg1	white
T2D_91	Rg1	red
T2D_92	rg1	white
T2D_93	rg1	white
T2D_98	rg1	white
T2D_106	rg1	white
T2D_127	Rg1	red
T2D_133	Rg1	red
T2D_134	rg1	white
T2D_137	rg1	white
T2D_138	Rg1	red
T2D_139	rg1	white
T2D_141	rg1	white
T2D_145	Rg1	red
T2D_146	Rg1	red
T2D_147	Rg1	red
T2D_149	rg1	white
T2D_154	Rg1	red
T2D_160	rg1	white
T2D_165	rg1	white
T2D_166	Rg1	red
T2D_169	Rg1	red
T2D_172	Rg1	red
T2D_173	rg1	white
T2D_174	Rg1	red
T2D_177	rg1	white
T2D_186	rg1	white
T2D_187	rg1	white
T2D_188	rg1	white
T2D_192	rg1	white
T2D_195	rg1	white
T2D_196	rg1	white
T2D_200	Rg1	red
T2D_201	Rg1	red
T2D_202	Rg1	red
T2D_203	Rg1	red
T2D_205	Rg1	red
T2D_206	Rg1	red
T2D_209	Rg1	red
T2D_210	Rg1	red
T2D_211	Rg1	red
T2D_213	Rg1	red
T2D_220	rg1	white
T2D_221	Rg1	red
T2D_222	rg1	white
T2D_223	rg1	white
T2D_224	rg1	white
T2D_226	Rg1	red
T2D_227	Rg1	red
T2D_228	Rg1	red
T2D_231	rg1	white
T2D_232	rg1	white
