# Supplementary material for: Population genomics and haplotype analysis in spelt and bread wheat identifies a gene regulating glume color
Source: Commun Biol. 2021 Mar 19;4:375. doi: 10.1038/s42003-021-01908-6 (PMC7979816; doi:10.1038/s42003-021-01908-6)
Supplement: Supplementary file 8 — Supplementary Data 5 [file 42003_2021_1908_MOESM8_ESM.xlsx]

## Sheet: Sheet1
Supplementary Data 5. List of primers used in this study
Name	Sequence	Source	Description
RgF2	CTCGCAAAATACATTGCTGG	this study	Group 1,2,4,5: 381 bp Group3: 334bp
RgR1	ATGCTGGAGTAATCCAAGGC	this study
RgR1a	ATGSTGGAGTAATCCAAGGC	this study
RgQF2	AGGTGGGGCTGAAGCGAGGAAA	this study	Group 1 (RgQF2/RgR1a)
RgQF9	CTACTGAGGTGTGGCAAGAGCTA	this study	Group 2 (RgQF9/RgR1a)
RgQF1	ACTACCTGAGGGACGGAGTT	this study	Group 3 (RgQF1/RgR1a)
RgF11	ATCTTAGCAGGCAGATCCAGAA	this study	Group4
RgR5	CATCAGAGAGGAGCCAACTGACG	this study
RgQF8	ATCCACAGCTTCCAGCACAC	this study	Group 5
RgQR8	CTTCGTGCTGCTCCTGTGC	this study
RgQF5	GGGAGATTGGGGCCCTGTT	this study	Rg-B1b_h1
RgQR5	GCTTGTCCGACTCGGAGCA	this study
RgQF3	GGGAGATTGGGGCCCTGTC	this study	Rg-B1b_h2 (RgQF3/QR5)
RgQF6	CAACTCGGAAACTATGTCAGAC	this study	Rg-B1b_h3
RgQR6	TTTGATCCATTGAGTTGTTCG	this study
RgF2a	CTCGCAAAATACATWGCTGG	this study	cDNA expression of Rg1-B1 alleles (RgF2a/RgCR1)
RgF8	GGATCAAGCTATAATGAACCTA	this study	Full length amplification of Rg-B1b
RgCR1	CGGGATCCCGTTAGGACGCATCAGAGAGGAGCC	this study
RgattBF2	GGGGACAAGTTTGTACAAAAAAGCAGGCTCAAGAGGATGGGG	this study	Rg-B1-GFP fusion constructs
RgattBR1	GGGGACCACTTTGTACAAGAAAGCTGGGTGGACGCATCAGAGAGGAGCC	this study
TaRg1F1	ACTACCTGAGGGACGGAGTT	this study	qPCR for Rg-B1b alleles
TaRg1R1	GATCAGTGACCATCTGTTGCCA	this study
TaRg1F2	TCAACTACCTGAGGGACGG	this study	qPCR for Rg-B1 alleles
TaRg1R2	TGACTGGCGATCAGTGACC	this study
Ta6863F	GCAGGGTCAGGAAGATATTGG	10.1111/tpj.12345
Ta6863R	GAATCTGGCCTACGGTTGAT
TaCHSF	ATCACCCACCTCGTCTTCTG	DOI 10.1007/s00122-011-1555-2	qPCR primers
TaCHSR	AGGAGGTGGAAGGTGAGSCC
TaCHIF	GCAGTACTCGGACAAGGTGA
TaCHIR	GTTCGTTCACACCGAAACC
TaF3HF	CCTACTTCTCGTACCCGGTG
TaF3HR	GAACGTCGCGATCGACAG
TaDFRF	CTCATGGCTCGTCAGGAAG
TaDFRR	TCTTGGGAGTCGAAGTCCAT
TaFLSF2	GCAGGAGGAGAAGCAGCGGT	BQ247004
TaFLSR2	GCGACGTTGTGGAAGAGGAAGT
TaANSF2	AGGATGGGAAGAGGGAGTG	AB247921
TaANSR2	CCCCGAAGGTCTTGGTGA
TaFNSF2	TCGGACACGACAGCCAC	BE406428
TaFNSR2	CGSCCGATGGAGAAGAT
TaF3'HF3	TAGCTCTCCAGTCTTCCTTGCC	10.3389/fpls.2016.01089
TaF3'HR3	GCCGTCGGCGTACACGA
NtCHSF	AGCGAGCATAAGGTTGAG	AF311783
NtCHSR	ACCACCACTATGTCTTGTC
NtCHIF	CTTTTCTCGCCGCTAAATG	AB213651
NtCHIR	TTTCTGCCACCTTCTCTG
NtF3HF	GAGGCAATGGGCTTAGAG	AB289450
NtF3HR	TCAGTGTGTCGTTTCAGTC
NtF3'HF	AGCCATAGTCAAGGAAACC	AB289449
NtF3'HR	CTCACAACTCTCGGATGC
NtFLSF	GTCCCATATAACCATTCTTGTC	DQ435530
NtFLSR	CACTCTTGTATTTCCCATTGC
NtDFRF	TAAGAAGATGACAGGATGGATG	EF421429
NtDFRR	TGGCGGTATGATGCTAATG
NtANSF	CTACATTCCAGCAACAAGTG	AB289447
NtANSR	GTCCCAGCCCAATAGAAAG
NtTub1F	TCCGTGGTGATGTTGTG	AJ421411
NtTub1R	TGGTGGCTGATAGTTGATAC
